# Supplementary material for: A novel TcS allele conferring the high-theacrine and low-caffeine traits and having potential use in tea plant breeding
Source: Hortic Res. 2022 Aug 25;9:uhac191. doi: 10.1093/hr/uhac191 (PMC9630966; doi:10.1093/hr/uhac191)
Supplement: supp_data_uhac191 [file supp_data_uhac191.zip]

Archive with 1 entries (1 files):
- 6.29 Supplementary Table S1-9.docx
